# Supplementary material for: Non-Modified CpG Oligodeoxynucleotide Forming Guanine-Quadruplex Structure Complexes with ε-Poly-L-Lysine Induce Antibody Production as Vaccine Adjuvants
Source: Biomolecules. 2022 Dec 13;12(12):1868. doi: 10.3390/biom12121868 (PMC9775190; doi:10.3390/biom12121868)
Supplement: Supplementary file 1 [file biomolecules-12-01868-s001.zip]

Archive with 1 entries (1 files):
- biomolecules-1997424-supplementary.pdf
